# Supplementary material for: The Modified Neo-Bioscore System for Staging Breast Cancer Treated with Neoadjuvant Therapy Based on Prognostic Significance of HER2-Low Expression
Source: J Clin Med. 2024 Mar 23;13(7):1850. doi: 10.3390/jcm13071850 (PMC11012268; doi:10.3390/jcm13071850)
Supplement: Supplementary file 1 [file jcm-13-01850-s001.zip]

Archive with 1 entries (1 files):
- jcm-2898058-supplementary.pdf
